# Supplementary material for: Prediction of Metabolic Flux Distribution by Flux Sampling: As a Case Study, Acetate Production from Glucose in Escherichia coli
Source: Bioengineering (Basel). 2023 May 24;10(6):636. doi: 10.3390/bioengineering10060636 (PMC10295088; doi:10.3390/bioengineering10060636)
Supplement: Supplementary file 1 [file bioengineering-10-00636-s001.zip]

Archive with 1 entries (1 files):
- bioengineering-2383591-supplementary.pdf
